# Supplementary material for: Tissue metabolic profiling of human gastric cancer assessed by 1H NMR
Source: BMC Cancer. 2016 Jun 29;16:371. doi: 10.1186/s12885-016-2356-4 (PMC4928316; doi:10.1186/s12885-016-2356-4)
Supplement: Additional file 6: — The primitive NMR results. (ZIP 467 mb) [file 12885_2016_2356_MOESM6_ESM.zip]

Archive with 1 entries (1 files):
- additional file/wetransfer-a38d86.zip
